# Supplementary material for: Efficient Sequential Detection of Two Antibiotics Using a Fiber-Optic Surface Plasmon Resonance Sensor
Source: Sensors (Basel). 2024 Mar 26;24(7):2126. doi: 10.3390/s24072126 (PMC11013968; doi:10.3390/s24072126)
Supplement: Supplementary file 1 [file sensors-24-02126-s001.zip]

Archive with 1 entries (1 files):
- sensors-2886503-supplementary.pdf
